# Supplementary material for: (4S,5S)-2,2-Dimethyl-1,3-dioxolane-4,5-dicarbo­nitrile
Source: Acta Crystallogr Sect E Struct Rep Online. 2013 Jun 15;69(Pt 7):o1104. doi: 10.1107/S1600536813015973 (PMC3770379; doi:10.1107/S1600536813015973)
Supplement: Supplementary file 1 [file e-69-o1104-sup1.cif]

##############################################################################
#                                                                            #
# This CIF contains the data in a paper accepted for publication in          #
# Acta Crystallographica Section E. It conforms to the requirements of       #
# Notes for Authors for Acta Crystallographica Section E, and has been       #
# peer reviewed under the auspices of the IUCr Commission on Journals.       #
#                                                                            #
# Full details of the Crystallographic Information File format               #
# are given in the paper "The Crystallographic Information File (CIF):       #
# a New Standard Archive File for Crystallography" by S. R. Hall, F. H.      #
# Allen and I. D. Brown [Acta Cryst. (1991), A47, 655-685].                  #
#                                                                            #
# The current version of the core CIF dictionary is obtainable from          #
# ftp://ftp.iucr.org/pub/cif_core.dic.                                       #
#                                                                            #
# Software is freely available for graphical display of the structure(s)     #
# in this CIF. For information consult the CIF software page                 #
# http://www.iucr.org/resources/cif/software.                                #
#                                                                            #
# This file may be used for bona fide research purposes within the           #
# scientific community so long as proper attribution is given to the journal # 
# article from which it was obtained.                                        #
#                                                                            #
##############################################################################
data_I
_audit_creation_method     'SHELXL-97 and CrysAlisPro RED'
_chemical_name_systematic
;
(4<i>S</i>,5<i>S</i>)-2,2-Dimethyl-1,3-dioxolane-4,5-dicarbonitrile
;
_chemical_name_common     ?
_chemical_formula_moiety     'C7 H8 N2 O2'
_chemical_formula_sum     'C7 H8 N2 O2'
_chemical_formula_structural     'cyclo(Me2C-O-CHCN-CHCN-O-)'
_chemical_formula_iupac     'C7 H8 N2 O2'
_chemical_formula_weight     152.15
_chemical_melting_point     ?
_symmetry_cell_setting     tetragonal
_symmetry_space_group_name_H-M     'P 41 21 2'
_symmetry_space_group_name_Hall     'P 4abw 2nw'
loop_
    _symmetry_equiv_pos_as_xyz
    'x, y, z'
    '-x, -y, z+1/2'
    'y, x, -z'
    '-y, -x, -z+1/2'
    '-y+1/2, x+1/2, z+1/4'
    'y+1/2, -x+1/2, z+3/4'
    '-x+1/2, y+1/2, -z+1/4'
    'x+1/2, -y+1/2, -z+3/4'
_cell_length_a     8.7740(2)
_cell_length_b     8.7740(2)
_cell_length_c     10.0282(3)
_cell_angle_alpha     90.00
_cell_angle_beta     90.00
_cell_angle_gamma     90.00
_cell_volume     772.00(3)
_cell_formula_units_Z     4
_cell_measurement_reflns_used     5971
_cell_measurement_theta_min     3.0787
_cell_measurement_theta_max     32.6585
_cell_measurement_temperature     140(2)
_exptl_crystal_description     cube
_exptl_crystal_colour     colourless
_exptl_crystal_size_max     0.08
_exptl_crystal_size_mid     0.07
_exptl_crystal_size_min     0.07
_exptl_crystal_density_diffrn     1.309
_exptl_crystal_density_meas     ?
_exptl_crystal_density_method     'not measured'
_exptl_crystal_F_000     320
_exptl_absorpt_coefficient_mu     0.098
_exptl_absorpt_correction_type     multi-scan
_exptl_absorpt_process_details
;
(CrysAlis PRO RED; Oxford Diffraction, 2010)
;
_exptl_absorpt_correction_T_min     0.88574
_exptl_absorpt_correction_T_max     1.00000
_exptl_special_details     ?
_diffrn_ambient_temperature     140.0(10)
_diffrn_radiation_type     'Mo-K\a'
_diffrn_radiation_wavelength     0.71073
_diffrn_radiation_source     'Enhance (Mo) X-ray Source'
_diffrn_radiation_monochromator     'graphite'
_diffrn_measurement_device_type
                                   'Oxford Diffraction Xcalibur 3/Sapphire3 CCD'
_diffrn_measurement_method     'Thin-slice \f and \w scans'
_diffrn_detector_area_resol_mean     16.0050
_diffrn_reflns_number     14922
_diffrn_reflns_av_R_equivalents     0.0321
_diffrn_reflns_av_sigmaI/netI     0.0130
_diffrn_reflns_theta_min     3.08
_diffrn_reflns_theta_max     29.96
_diffrn_reflns_theta_full     29.96
_diffrn_measured_fraction_theta_max     1.000
_diffrn_measured_fraction_theta_full     1.000
_diffrn_reflns_limit_h_min     -12
_diffrn_reflns_limit_h_max     12
_diffrn_reflns_limit_k_min     -12
_diffrn_reflns_limit_k_max     12
_diffrn_reflns_limit_l_min     -14
_diffrn_reflns_limit_l_max     14
_refine_special_details
;
Refinement of <i>F</i>^2^ against ALL reflections. The weighted <i>R</i>-factor
<i>wR</i> and goodness of fit <i>S</i> are based on <i>F</i>^2^, conventional
<i>R</i>-factors <i>R</i> are based on <i>F</i>, with <i>F</i> set to zero for
negative <i>F</i>^2^. The threshold expression of <i>F</i>^2^ >
2\s(<i>F</i>^2^) is used only for calculating <i>R</i>-factors(gt) <i>etc</i>.
and is not relevant to the choice of reflections for refinement.
<i>R</i>-factors based on <i>F</i>^2^ are statistically about twice as large
as those based on <i>F</i>, and <i>R</i>- factors based on ALL data will be
even larger.
;
_reflns_number_total     1133
_reflns_number_gt     1073
_reflns_threshold_expression     I>2\s(I)
_refine_ls_structure_factor_coef     Fsqd
_refine_ls_matrix_type     full
_refine_ls_R_factor_all     0.0325
_refine_ls_R_factor_gt     0.0303
_refine_ls_wR_factor_gt     0.0752
_refine_ls_wR_factor_ref     0.0763
_refine_ls_goodness_of_fit_ref     1.087
_refine_ls_restrained_S_all     1.087
_refine_ls_number_reflns     1133
_refine_ls_number_parameters     67
_refine_ls_number_restraints     0
_refine_ls_hydrogen_treatment     refall
_refine_ls_weighting_scheme     calc
_refine_ls_weighting_details
         'calc w=1/[\s^2^(Fo^2^)+(0.0398P)^2^+0.0831P] where P=(Fo^2^+2Fc^2^)/3'
_atom_sites_solution_hydrogens     difmap
_atom_sites_solution_primary     direct
_atom_sites_solution_secondary     difmap
_refine_ls_shift/su_max     0.000
_refine_ls_shift/su_mean     0.000
_refine_diff_density_max     0.279
_refine_diff_density_min     -0.112
_refine_ls_extinction_method     none
_refine_ls_extinction_coef     ?
loop_
    _atom_type_symbol
    _atom_type_description
    _atom_type_scat_dispersion_real
    _atom_type_scat_dispersion_imag
    _atom_type_scat_source
    'C' 'C' 0.0033 0.0016
                         'International Tables Vol C Tables 4.2.6.8 and 6.1.1.4'
    'H' 'H' 0.0000 0.0000
                         'International Tables Vol C Tables 4.2.6.8 and 6.1.1.4'
    'N' 'N' 0.0061 0.0033
                         'International Tables Vol C Tables 4.2.6.8 and 6.1.1.4'
    'O' 'O' 0.0106 0.0060
                         'International Tables Vol C Tables 4.2.6.8 and 6.1.1.4'
_computing_data_collection
;
CrysAlis PRO CCD (Oxford Diffraction, 2010)
;
_computing_cell_refinement
;
CrysAlis PRO RED (Oxford Diffraction, 2010)
;
_computing_data_reduction
;
CrysAlis PRO RED (Oxford Diffraction, 2010)
;
_computing_structure_solution     'SHELXS97 (Sheldrick, 2008)'
_computing_structure_refinement     'SHELXL97 (Sheldrick, 2008)'
_computing_molecular_graphics
              'ORTEPII (Johnson, 1976) and ORTEP-3 for Windows (Farrugia, 2012)'
_computing_publication_material
                         'SHELXL97 (Sheldrick, 2008) and WinGX (Farrugia, 2012)'
loop_
    _atom_site_type_symbol
    _atom_site_label
    _atom_site_fract_x
    _atom_site_fract_y
    _atom_site_fract_z
    _atom_site_U_iso_or_equiv
    _atom_site_adp_type
    _atom_site_calc_flag
    _atom_site_refinement_flags
    _atom_site_occupancy
    _atom_site_symmetry_multiplicity
    _atom_site_disorder_assembly
    _atom_site_disorder_group
    O O1 0.46094(8) 0.42363(7) 0.38782(6) 0.02318(17) Uani d . 1 1 . .
    C C2 0.53777(10) 0.55849(10) 0.42482(9) 0.02062(18) Uani d . 1 1 . .
    C C21 0.44612(12) 0.69757(11) 0.39872(10) 0.0267(2) Uani d . 1 1 . .
    N N21 0.37695(12) 0.80532(11) 0.37960(11) 0.0416(3) Uani d . 1 1 . .
    C C5 0.37130(10) 0.37130(10) 0.5000 0.0224(3) Uani d S 1 2 . .
    C C51 0.20468(13) 0.40426(15) 0.47877(13) 0.0359(3) Uani d . 1 1 . .
    H H2 0.6296(15) 0.5652(14) 0.3757(12) 0.026(3) Uiso d . 1 1 . .
    H H51A 0.1892(16) 0.5121(18) 0.4539(15) 0.045(4) Uiso d . 1 1 . .
    H H51B 0.151(2) 0.3837(19) 0.5586(17) 0.052(4) Uiso d . 1 1 . .
    H H51C 0.1670(19) 0.339(2) 0.4073(19) 0.057(5) Uiso d . 1 1 . .
loop_
    _atom_site_aniso_label
    _atom_site_aniso_U_11
    _atom_site_aniso_U_22
    _atom_site_aniso_U_33
    _atom_site_aniso_U_12
    _atom_site_aniso_U_13
    _atom_site_aniso_U_23
    O1 0.0289(3) 0.0237(3) 0.0169(3) -0.0052(3) 0.0036(2) -0.0023(2)
    C2 0.0204(4) 0.0208(4) 0.0206(4) -0.0010(3) 0.0000(3) 0.0025(3)
    C21 0.0264(5) 0.0264(4) 0.0272(4) -0.0018(4) -0.0049(4) 0.0038(4)
    N21 0.0405(6) 0.0330(5) 0.0513(7) 0.0068(4) -0.0120(5) 0.0053(5)
    C5 0.0237(4) 0.0237(4) 0.0196(6) -0.0054(5) 0.0034(3) -0.0034(3)
    C51 0.0230(5) 0.0461(7) 0.0385(6) -0.0066(5) -0.0005(4) -0.0117(5)
_geom_special_details
;
All s.u.'s (except the s.u. in the dihedral angle between two l.s. planes) are
estimated using the full covariance matrix. The cell s.u.'s are taken into
account individually in the estimation of s.u.'s in distances, angles and
torsion angles; correlations between s.u.'s in cell parameters are only used
when they are defined by crystal symmetry. An approximate (isotropic)
treatment of cell s.u.'s is used for estimating s.u.'s involving l.s. planes.
;
loop_
    _geom_bond_atom_site_label_1
    _geom_bond_atom_site_label_2
    _geom_bond_site_symmetry_2
    _geom_bond_distance
    _geom_bond_publ_flag
    O1 C2 . 1.4114(10) ?
    O1 C5 . 1.4474(10) ?
    C2 C21 . 1.4846(13) ?
    C2 C2 3_556 1.5297(17) ?
    C2 H2 . 0.946(13) ?
    C21 N21 . 1.1397(13) ?
    C5 O1 3_556 1.4474(10) ?
    C5 C51 3_556 1.5054(13) ?
    C5 C51 . 1.5054(13) ?
    C51 H51A . 0.988(15) ?
    C51 H51B . 0.946(18) ?
    C51 H51C . 0.975(19) ?
loop_
    _geom_angle_atom_site_label_1
    _geom_angle_atom_site_label_2
    _geom_angle_atom_site_label_3
    _geom_angle_site_symmetry_1
    _geom_angle_site_symmetry_3
    _geom_angle
    _geom_angle_publ_flag
    C2 O1 C5 . . 108.73(7) ?
    O1 C2 C21 . . 112.59(7) ?
    O1 C2 C2 . 3_556 102.49(5) ?
    C21 C2 C2 . 3_556 109.62(9) ?
    O1 C2 H2 . . 108.8(7) ?
    C21 C2 H2 . . 108.6(7) ?
    C2 C2 H2 3_556 . 114.8(8) ?
    N21 C21 C2 . . 179.18(12) ?
    O1 C5 O1 3_556 . 105.03(10) ?
    O1 C5 C51 3_556 3_556 110.91(6) ?
    O1 C5 C51 . 3_556 108.28(5) ?
    O1 C5 C51 3_556 . 108.28(5) ?
    O1 C5 C51 . . 110.91(6) ?
    C51 C5 C51 3_556 . 113.15(13) ?
    C5 C51 H51A . . 110.7(9) ?
    C5 C51 H51B . . 109.1(10) ?
    H51A C51 H51B . . 109.1(12) ?
    C5 C51 H51C . . 108.7(9) ?
    H51A C51 H51C . . 109.3(15) ?
    H51B C51 H51C . . 109.9(14) ?
loop_
    _geom_torsion_atom_site_label_1
    _geom_torsion_atom_site_label_2
    _geom_torsion_atom_site_label_3
    _geom_torsion_atom_site_label_4
    _geom_torsion_site_symmetry_1
    _geom_torsion_site_symmetry_2
    _geom_torsion_site_symmetry_3
    _geom_torsion_site_symmetry_4
    _geom_torsion
    _geom_torsion_publ_flag
    C5 O1 C2 C21 . . . . -88.69(8) ?
    C5 O1 C2 C2 . . . 3_556 28.99(9) ?
    C2 O1 C5 O1 . . . 3_556 -12.00(4) ?
    C2 O1 C5 C51 . . . 3_556 -130.54(9) ?
    C2 O1 C5 C51 . . . . 104.75(9) ?
    O1 C2 C2 O1 . . 3_556 3_556 -35.25(11) ?
    O1 C2 C2 C21 . . 3_556 3_556 84.52(7) ?
    C21 C2 C2 C21 . . 3_556 3_556 -155.70(11) ?
loop_
    _geom_hbond_atom_site_label_D
    _geom_hbond_atom_site_label_H
    _geom_hbond_atom_site_label_A
    _geom_hbond_site_symmetry_A
    _geom_hbond_distance_DH
    _geom_hbond_distance_HA
    _geom_hbond_distance_DA
    _geom_hbond_angle_DHA
    C2 H2 N21 8_565 0.946(13) 2.450(13) 3.2530(14) 142.6(10)
_iucr_refine_instructions_details
;
TITL alanh16 in P4(1)2(1)2
CELL  0.71073   8.7740   8.7740  10.0282   90.000   90.000   90.000
ZERR     4.00   0.0002   0.0002   0.0003    0.000    0.000    0.000
LATT  -1
SYMM  - X, - Y, 1/2 + Z
SYMM    Y,   X, - Z
SYMM  - Y, - X, 1/2 - Z
SYMM  1/2 - Y, 1/2 + X, 1/4 + Z
SYMM  1/2 + Y, 1/2 - X, 3/4 + Z
SYMM  1/2 - X, 1/2 + Y, 1/4 - Z
SYMM  1/2 + X, 1/2 - Y, 3/4 - Z
SFAC  C    H    N    O
UNIT  28   32   8    8
MERG   2
OMIT     0.00  60.00
FMAP   2
PLAN  -5
ACTA
BOND   $H
CONF
WGHT     0.03980     0.08310
L.S.   5
FVAR    10.29815
O1    4    0.460942    0.423626    0.387824    11.00000    0.02894    0.02367 =
        0.01693   -0.00229    0.00357   -0.00519
C2    1    0.537769    0.558489    0.424816    11.00000    0.02043    0.02081 =
        0.02062    0.00255    0.00001   -0.00098
C21   1    0.446123    0.697570    0.398722    11.00000    0.02643    0.02639 =
        0.02720    0.00377   -0.00485   -0.00176
N21   3    0.376955    0.805317    0.379597    11.00000    0.04047    0.03304 =
        0.05131    0.00526   -0.01199    0.00675
C5    1    0.371298    0.371298    0.500000    10.50000    0.02371    0.02371 =
        0.01965   -0.00336    0.00336   -0.00538
C51   1    0.204679    0.404257    0.478771    11.00000    0.02305    0.04611 =
        0.03850   -0.01166   -0.00051   -0.00657
H2    2    0.629565    0.565217    0.375746    11.00000    0.02625
H51A  2    0.189154    0.512115    0.453903    11.00000    0.04452
H51B  2    0.150895    0.383677    0.558551    11.00000    0.05163
H51C  2    0.166968    0.339022    0.407276    11.00000    0.05730
HKLF 4
END
;
data_global
_journal_date_recd_electronic     2013-05-07
_journal_date_accepted     2013-06-07
_journal_name_full     'Acta Crystallographica, Section E'
_journal_year     2013
_journal_volume     69
_journal_issue      7
_journal_page_first     o1104
_journal_page_last     o1104
_journal_paper_category     QO
_journal_paper_doi     10.1107/S1600536813015973
_journal_coeditor_code     SJ5320
loop_
    _publ_contact_author_name
    _publ_contact_author_address
    _publ_contact_author_email
    _publ_contact_author_fax
    _publ_contact_author_phone
    'Haines, Alan H.'
;
School of Chemistry,
University of East Anglia,
Norwich NR4 7TJ
England
;
 a.haines@uea.ac.uk ? ?
    'Hughes, David L.'
;
School of Chemistry,
University of East Anglia,
Norwich NR4 7TJ
England
;
 d.l.hughes@uea.ac.uk ? '01 603 593 186'
_publ_section_title
;
(4<i>S</i>,5<i>S</i>)-2,2-Dimethyl-1,3-dioxolane-4,5-dicarbonitrile
;
loop_
    _publ_author_name
    _publ_author_footnote
    _publ_author_address
    'Haines, Alan H.' .
;
School of Chemistry,
University of East Anglia,
Norwich NR4 7TJ
England
;
    'Hughes, David L.' .
;
School of Chemistry,
University of East Anglia,
Norwich NR4 7TJ
England
;
