# Supplementary material for: (4S,5S)-2,2-Dimethyl-1,3-dioxolane-4,5-dicarbo­nitrile
Source: Acta Crystallogr Sect E Struct Rep Online. 2013 Jun 15;69(Pt 7):o1104. doi: 10.1107/S1600536813015973 (PMC3770379; doi:10.1107/S1600536813015973)
Supplement: Supplementary file 2 [file e-69-o1104-Isup2.hkl]

#
# h,k,l, Fc-squared, Fo-squared, sigma(Fo-squared) and status flag
#
data_I
_shelx_title ' alanh16 in P4(1)2(1)2'
_shelx_refln_list_code          4
_shelx_F_calc_maximum       87.39
_exptl_crystal_F_000       320.00
_reflns_d_resolution_high  0.7115
 
loop_
 _symmetry_equiv_pos_as_xyz
 'x, y, z'
 '-x, -y, z+1/2'
 'y, x, -z'
 '-y, -x, -z+1/2'
 '-y+1/2, x+1/2, z+1/4'
 'y+1/2, -x+1/2, z+3/4'
 '-x+1/2, y+1/2, -z+1/4'
 'x+1/2, -y+1/2, -z+3/4'
 
_cell_length_a     8.7740
_cell_length_b     8.7740
_cell_length_c    10.0282
_cell_angle_alpha  90.000
_cell_angle_beta   90.000
_cell_angle_gamma  90.000
 
_shelx_F_squared_multiplier     1.000
 
loop_
 _refln_index_h
 _refln_index_k
 _refln_index_l
 _refln_F_squared_calc
 _refln_F_squared_meas
 _refln_F_squared_sigma
 _refln_observed_status
   1   1   0     7636.66     7142.97     38.78 o
   0   2   0     1832.77     1793.12      7.23 o
   1   2   0      332.69      318.24      1.31 o
   2   2   0      171.16      181.76      1.84 o
   1   3   0     2221.11     2267.64      8.03 o
   2   3   0     1702.73     1781.10      7.11 o
   3   3   0      203.77      225.04      2.17 o
   0   4   0      184.43      192.52      1.59 o
   1   4   0      177.38      196.38      1.36 o
   2   4   0      460.77      461.76      2.46 o
   3   4   0     1810.95     1898.41      8.06 o
   4   4   0        7.21       11.75      0.64 o
   1   5   0      180.58      189.15      1.40 o
   2   5   0      117.74      113.10      1.00 o
   3   5   0        2.90        3.61      0.31 o
   4   5   0     1481.28     1490.21      7.33 o
   5   5   0      151.15      132.75      2.25 o
   0   6   0      125.98      126.89      1.56 o
   1   6   0        4.01        3.92      0.30 o
   2   6   0        4.99        4.59      0.35 o
   3   6   0      126.12      139.10      1.35 o
   4   6   0      157.35      154.22      1.76 o
   5   6   0      109.59      109.11      1.52 o
   6   6   0       37.10       30.21      1.24 o
   1   7   0      111.48      114.26      1.14 o
   2   7   0        0.28        0.48      0.28 o
   3   7   0      172.86      151.20      1.63 o
   4   7   0      198.51      205.32      2.19 o
   5   7   0      196.88      176.53      2.09 o
   6   7   0       36.88       40.23      1.14 o
   7   7   0       69.90       75.52      2.13 o
   0   8   0      442.11      442.25      3.83 o
   1   8   0        1.03        0.96      0.34 o
   2   8   0      273.66      272.02      2.22 o
   3   8   0      225.65      213.06      1.99 o
   4   8   0       16.58       12.77      0.67 o
   5   8   0       43.00       40.06      1.18 o
   6   8   0       26.27       33.20      1.14 o
   7   8   0       12.39       12.04      0.73 o
   8   8   0       55.00       55.26      1.99 o
   1   9   0      171.15      158.92      1.91 o
   2   9   0      130.14      123.54      1.74 o
   3   9   0        0.01        0.68      0.45 o
   4   9   0        0.79        0.50      0.48 o
   5   9   0       28.63       28.53      1.08 o
   6   9   0        0.05        0.09      0.67 o
   7   9   0       75.27       76.74      1.65 o
   8   9   0        9.89        8.33      0.93 o
   0  10   0        0.97        0.12      0.72 o
   1  10   0        0.02        0.49      0.49 o
   2  10   0        3.52        2.03      0.57 o
   3  10   0        5.23        5.41      0.64 o
   4  10   0       13.40       15.27      0.90 o
   5  10   0        4.64        3.82      0.68 o
   6  10   0        0.14        1.04      0.77 o
   7  10   0       21.21       20.20      1.44 o
   1  11   0       58.93       57.12      1.50 o
   2  11   0        4.08        3.73      0.68 o
   3  11   0       10.16       10.86      0.82 o
   4  11   0       20.03       16.88      1.04 o
   5  11   0        7.23        8.43      1.13 o
   0  12   0      155.74      163.58      3.90 o
   1  12   0        2.63        2.67      0.64 o
   2  12   0        3.35        3.53      0.88 o
   0   1   1        9.62        8.58      0.18 o
   1   1   1      368.70      363.92      1.14 o
  -1   2   1      180.99      180.69      0.91 o
   0   2   1     1990.12     2048.86      6.07 o
   1   2   1      180.09      179.29      0.93 o
   2   2   1     2600.44     2650.21     12.56 o
  -2   3   1        1.46        1.81      0.22 o
  -1   3   1       13.11       13.97      0.31 o
   0   3   1     1391.49     1443.27      5.44 o
   1   3   1       13.01       13.85      0.28 o
   2   3   1        1.40        1.72      0.18 o
   3   3   1        1.29        0.93      0.29 o
  -3   4   1      234.00      232.31      1.95 o
  -2   4   1       40.19       40.59      0.64 o
  -1   4   1       94.54       96.38      1.13 o
   0   4   1      964.65      991.31      4.44 o
   1   4   1       94.40       95.94      0.74 o
   2   4   1       40.26       42.14      0.48 o
   3   4   1      233.77      232.36      1.67 o
   4   4   1       46.02       38.55      0.83 o
  -4   5   1       10.85       10.17      0.58 o
  -3   5   1      157.69      150.66      1.39 o
  -2   5   1       70.41       72.10      0.93 o
  -1   5   1      294.87      293.04      1.84 o
   0   5   1       13.00       15.27      0.34 o
   1   5   1      295.47      289.20      1.64 o
   2   5   1       70.18       71.55      0.83 o
   3   5   1      157.97      154.56      1.41 o
   4   5   1       10.80       11.33      0.59 o
   5   5   1       56.66       52.29      0.87 o
  -5   6   1       10.58       12.61      0.69 o
  -4   6   1       19.03       18.78      0.68 o
  -3   6   1       68.53       63.63      1.06 o
  -2   6   1       37.31       34.44      0.68 o
  -1   6   1      119.60      118.94      1.19 o
   0   6   1      153.86      148.33      1.16 o
   1   6   1      119.67      116.40      0.95 o
   2   6   1       37.11       33.35      0.70 o
   3   6   1       68.55       61.28      0.85 o
   4   6   1       18.91       17.89      0.60 o
   5   6   1       10.60       11.06      0.69 o
   6   6   1        4.96        5.98      0.57 o
  -6   7   1        2.80        3.45      0.53 o
  -5   7   1       94.64       87.26      1.56 o
  -4   7   1       29.51       28.05      0.86 o
  -3   7   1       80.40       76.67      1.13 o
  -2   7   1      137.96      131.69      1.41 o
  -1   7   1       37.79       34.27      0.90 o
   0   7   1      318.14      320.05      2.07 o
   1   7   1       37.63       33.41      0.62 o
   2   7   1      137.88      126.31      1.43 o
   3   7   1       80.58       76.47      1.13 o
   4   7   1       29.50       27.95      0.81 o
   5   7   1       94.31       88.42      1.61 o
   6   7   1        2.79        3.77      0.56 o
   7   7   1      100.01       95.24      1.63 o
  -7   8   1        9.86        9.10      0.69 o
  -6   8   1       16.64       16.36      0.85 o
  -5   8   1        5.45        3.39      0.57 o
  -4   8   1       53.97       48.96      1.07 o
  -3   8   1       24.32       23.96      0.79 o
  -2   8   1       21.83       21.00      0.69 o
  -1   8   1        6.42        9.51      0.49 o
   0   8   1       14.03       11.12      0.49 o
   1   8   1        6.36        8.66      0.45 o
   2   8   1       21.88       20.89      0.63 o
   3   8   1       24.30       23.19      0.74 o
   4   8   1       54.02       50.14      1.12 o
   5   8   1        5.46        4.78      0.66 o
   6   8   1       16.66       16.73      0.87 o
   7   8   1        9.82        8.74      0.69 o
   8   8   1        3.93        4.46      0.72 o
  -8   9   1       15.41       15.89      1.00 o
  -7   9   1       10.14        9.71      0.86 o
  -6   9   1       16.17       15.41      0.89 o
  -5   9   1        6.31        8.25      0.75 o
  -4   9   1       63.50       64.67      1.45 o
  -3   9   1        5.52        5.28      0.63 o
  -2   9   1       10.36       12.36      0.70 o
  -1   9   1        9.05       11.59      0.62 o
   0   9   1        1.64        1.50      0.47 o
   1   9   1        8.99       10.73      0.62 o
   2   9   1       10.26       12.13      0.63 o
   3   9   1        5.54        5.68      0.56 o
   4   9   1       63.48       62.94      1.43 o
   5   9   1        6.38        7.52      0.74 o
   6   9   1       16.14       13.89      0.93 o
   7   9   1       10.16       10.53      0.84 o
   8   9   1       15.42       18.05      1.05 o
  -7  10   1       10.50        9.25      0.99 o
  -6  10   1        5.03        4.43      0.84 o
  -5  10   1        5.18        6.12      0.82 o
  -4  10   1       57.03       60.34      1.49 o
  -3  10   1        8.77        9.98      0.71 o
  -2  10   1       51.36       56.62      1.29 o
  -1  10   1       27.09       28.16      0.95 o
   0  10   1       10.06       13.45      0.78 o
   1  10   1       26.90       28.74      0.88 o
   2  10   1       51.33       56.94      1.39 o
   3  10   1        8.71        8.39      0.72 o
   4  10   1       57.08       60.33      1.58 o
   5  10   1        5.16        4.95      0.82 o
   6  10   1        5.05        6.06      1.04 o
   7  10   1       10.51        9.47      1.00 o
  -5  11   1       56.35       62.97      2.31 o
  -4  11   1        0.92        1.01      0.64 o
  -3  11   1        1.06        0.81      0.64 o
  -2  11   1        6.15        9.21      0.80 o
  -1  11   1        2.34        1.98      0.61 o
   0  11   1        5.22        3.63      0.64 o
   1  11   1        2.34        2.97      0.65 o
   2  11   1        6.14        6.80      0.75 o
   3  11   1        1.06        1.30      0.71 o
   4  11   1        0.90        1.53      0.84 o
   5  11   1       56.37       58.77      1.86 o
  -2  12   1       10.29        9.83      0.83 o
  -1  12   1        0.37        0.05      0.67 o
   0  12   1        2.80        3.04      0.67 o
   1  12   1        0.36        0.14      0.71 o
   2  12   1       10.29        9.57      1.09 o
   0   1   2     3813.22     3682.07     14.95 o
   1   1   2      852.52      851.84      3.29 o
  -1   2   2     1397.47     1453.87      4.71 o
   0   2   2     1628.41     1634.44      5.32 o
   1   2   2     1398.02     1458.86      4.91 o
   2   2   2        9.97       11.33      0.22 o
  -2   3   2      234.63      260.07      1.49 o
  -1   3   2      650.27      676.60      2.78 o
   0   3   2      129.27      139.47      0.87 o
   1   3   2      650.56      683.42      3.11 o
   2   3   2      234.74      261.43      1.33 o
   3   3   2       42.11       43.91      0.59 o
  -3   4   2       90.31       86.82      0.94 o
  -2   4   2      411.83      419.43      2.33 o
  -1   4   2       11.45       14.69      0.40 o
   0   4   2       23.00       25.93      0.41 o
   1   4   2       11.50       14.56      0.37 o
   2   4   2      412.25      423.75      2.45 o
   3   4   2       90.39       85.91      0.85 o
   4   4   2      458.43      464.72      3.05 o
  -4   5   2      171.01      165.98      1.78 o
  -3   5   2       61.88       63.33      0.79 o
  -2   5   2       34.40       38.27      0.73 o
  -1   5   2      280.21      284.32      1.89 o
   0   5   2      387.19      383.12      2.16 o
   1   5   2      279.95      283.27      1.77 o
   2   5   2       34.45       36.78      0.64 o
   3   5   2       61.99       63.12      0.91 o
   4   5   2      171.14      165.14      1.55 o
   5   5   2      109.90      111.32      1.37 o
  -5   6   2       97.91       91.78      1.30 o
  -4   6   2       60.14       58.36      1.06 o
  -3   6   2       54.76       51.17      0.91 o
  -2   6   2      179.04      174.71      1.72 o
  -1   6   2        4.07        4.23      0.35 o
   0   6   2       61.88       68.64      0.75 o
   1   6   2        4.09        4.07      0.32 o
   2   6   2      178.76      173.93      1.43 o
   3   6   2       54.71       52.02      0.83 o
   4   6   2       60.14       58.04      0.94 o
   5   6   2       97.94       89.98      1.54 o
   6   6   2       96.79       94.86      1.54 o
  -6   7   2       10.19       10.60      0.64 o
  -5   7   2       39.07       42.71      0.96 o
  -4   7   2      438.37      426.92      3.07 o
  -3   7   2      318.35      308.88      2.53 o
  -2   7   2      104.25      100.78      1.19 o
  -1   7   2      131.83      132.64      1.37 o
   0   7   2        2.03        1.68      0.37 o
   1   7   2      131.72      130.83      1.43 o
   2   7   2      104.26      102.77      1.25 o
   3   7   2      318.53      311.19      2.34 o
   4   7   2      437.98      421.32      3.52 o
   5   7   2       39.14       42.01      1.22 o
   6   7   2       10.18       10.27      0.67 o
   7   7   2        0.24        0.35      0.52 o
  -7   8   2       31.22       34.10      1.28 o
  -6   8   2        7.51        9.50      0.78 o
  -5   8   2       32.40       29.37      0.96 o
  -4   8   2       11.95       11.95      0.58 o
  -3   8   2      131.39      132.35      1.67 o
  -2   8   2      129.87      118.89      1.55 o
  -1   8   2       61.17       61.07      1.00 o
   0   8   2      181.25      174.10      2.01 o
   1   8   2       61.05       60.12      1.06 o
   2   8   2      129.91      121.28      1.52 o
   3   8   2      131.19      132.59      1.71 o
   4   8   2       11.98       12.51      0.70 o
   5   8   2       32.32       31.33      1.02 o
   6   8   2        7.55        6.54      0.69 o
   7   8   2       31.29       30.84      1.23 o
   8   8   2       10.38       10.30      0.92 o
  -8   9   2        6.13        8.79      0.89 o
  -7   9   2       25.53       23.19      1.22 o
  -6   9   2       43.03       44.05      1.54 o
  -5   9   2        1.01        0.95      0.59 o
  -4   9   2       26.43       25.00      0.85 o
  -3   9   2       50.18       45.20      1.15 o
  -2   9   2       22.93       21.84      0.81 o
  -1   9   2        3.88        4.04      0.47 o
   0   9   2        9.79        7.64      0.55 o
   1   9   2        3.89        4.18      0.46 o
   2   9   2       22.81       22.97      0.84 o
   3   9   2       50.20       47.31      1.13 o
   4   9   2       26.37       24.36      1.07 o
   5   9   2        1.00        1.32      0.63 o
   6   9   2       43.09       43.67      1.52 o
   7   9   2       25.55       25.57      1.20 o
   8   9   2        6.14        7.28      0.78 o
  -7  10   2        6.98        5.20      0.90 o
  -6  10   2        9.01       11.17      0.99 o
  -5  10   2       55.32       53.94      1.71 o
  -4  10   2        3.23        3.33      0.66 o
  -3  10   2       68.58       70.39      1.47 o
  -2  10   2       12.05       13.48      0.78 o
  -1  10   2        7.66        7.03      0.66 o
   0  10   2      113.53      113.56      1.91 o
   1  10   2        7.65        6.00      0.63 o
   2  10   2       12.00       11.24      0.87 o
   3  10   2       68.59       70.64      1.78 o
   4  10   2        3.22        4.65      0.72 o
   5  10   2       55.17       56.94      1.74 o
   6  10   2        9.00       12.87      1.08 o
   7  10   2        6.99        7.00      0.88 o
  -5  11   2        2.75        2.03      1.05 o
  -4  11   2       36.45       37.94      1.45 o
  -3  11   2        9.56        9.37      0.84 o
  -2  11   2       95.67       97.71      1.93 o
  -1  11   2       37.36       41.36      1.35 o
   0  11   2       20.68       22.00      1.63 o
   1  11   2       37.26       39.02      1.40 o
   2  11   2       95.57      101.56      2.43 o
   3  11   2        9.52        9.34      0.91 o
   4  11   2       36.48       37.71      1.44 o
   5  11   2        2.74        3.25      0.84 o
  -2  12   2        5.17        4.91      0.85 o
  -1  12   2       35.57       35.25      1.69 o
   0  12   2       54.13       54.84      1.79 o
   1  12   2       35.56       36.93      1.67 o
   2  12   2        5.22        5.34      0.91 o
   0   1   3     2994.13     3008.88     10.42 o
   1   1   3        0.86        0.32      0.17 o
  -1   2   3      226.68      235.86      1.33 o
   0   2   3      248.89      279.71      1.26 o
   1   2   3      227.13      236.32      1.29 o
   2   2   3        0.40        1.41      0.16 o
  -2   3   3      666.25      710.44      3.19 o
  -1   3   3      100.60      112.91      0.84 o
   0   3   3      371.63      393.99      1.92 o
   1   3   3      100.67      114.45      0.88 o
   2   3   3      666.54      712.12      3.50 o
   3   3   3        0.21        0.10      0.18 o
  -3   4   3      349.32      345.68      1.98 o
  -2   4   3       17.71       22.23      0.52 o
  -1   4   3      409.32      418.45      2.44 o
   0   4   3      128.73      146.46      1.31 o
   1   4   3      408.87      412.92      3.12 o
   2   4   3       17.77       21.96      0.50 o
   3   4   3      349.51      349.27      2.04 o
   4   4   3        4.50        4.99      0.31 o
  -4   5   3       55.04       49.16      0.80 o
  -3   5   3       80.60       82.90      0.86 o
  -2   5   3       65.03       66.21      0.96 o
  -1   5   3      304.15      319.43      2.27 o
   0   5   3       95.27       95.95      1.04 o
   1   5   3      304.65      321.34      2.09 o
   2   5   3       65.07       67.96      0.85 o
   3   5   3       80.28       83.32      1.11 o
   4   5   3       54.92       49.95      0.83 o
   5   5   3       21.26       20.44      0.61 o
  -5   6   3      128.55      118.73      1.62 o
  -4   6   3       18.70       17.72      0.59 o
  -3   6   3       57.66       53.42      0.99 o
  -2   6   3       56.93       53.35      0.93 o
  -1   6   3       89.27       93.33      1.18 o
   0   6   3      369.64      365.70      2.63 o
   1   6   3       89.27       90.84      1.04 o
   2   6   3       56.97       53.16      0.76 o
   3   6   3       57.59       54.84      0.82 o
   4   6   3       18.56       17.55      0.61 o
   5   6   3      128.46      117.84      1.75 o
   6   6   3       61.80       66.05      1.33 o
  -6   7   3       19.89       21.28      0.87 o
  -5   7   3       42.74       43.74      1.08 o
  -4   7   3       24.17       25.57      0.74 o
  -3   7   3       87.92       82.24      1.26 o
  -2   7   3       29.65       28.68      0.74 o
  -1   7   3      134.70      139.45      1.68 o
   0   7   3       64.52       64.54      0.98 o
   1   7   3      134.54      139.77      1.55 o
   2   7   3       29.60       28.77      0.68 o
   3   7   3       87.87       85.18      1.28 o
   4   7   3       24.20       25.52      0.81 o
   5   7   3       42.84       44.13      1.21 o
   6   7   3       19.88       19.95      0.94 o
   7   7   3        3.97        4.84      0.67 o
  -7   8   3        3.63        2.80      0.66 o
  -6   8   3        0.74        1.61      0.61 o
  -5   8   3        0.33        0.00      0.57 o
  -4   8   3        8.27        7.32      0.58 o
  -3   8   3       10.40       10.79      0.60 o
  -2   8   3       82.45       81.29      1.40 o
  -1   8   3       34.24       33.85      0.80 o
   0   8   3       32.43       37.99      0.83 o
   1   8   3       34.21       32.01      0.85 o
   2   8   3       82.18       77.90      1.29 o
   3   8   3       10.35       10.76      0.66 o
   4   8   3        8.32        7.16      0.65 o
   5   8   3        0.33        0.91      0.53 o
   6   8   3        0.75        1.36      0.63 o
   7   8   3        3.64        3.46      0.64 o
   8   8   3       11.70       11.82      0.93 o
  -8   9   3       16.91       15.36      1.10 o
  -7   9   3        2.68        4.12      0.80 o
  -6   9   3       23.84       24.01      1.29 o
  -5   9   3       12.84       14.78      0.93 o
  -4   9   3       84.90       85.58      1.64 o
  -3   9   3       12.28       13.17      0.73 o
  -2   9   3        2.31        2.79      0.51 o
  -1   9   3        9.17        9.06      0.55 o
   0   9   3       23.78       27.85      0.80 o
   1   9   3        9.09        9.13      0.62 o
   2   9   3        2.30        2.73      0.74 o
   3   9   3       12.32       12.49      0.91 o
   4   9   3       84.75       86.76      1.86 o
   5   9   3       12.79       13.53      0.98 o
   6   9   3       23.84       22.73      1.20 o
   7   9   3        2.71        2.55      0.78 o
   8   9   3       16.95       17.63      1.10 o
  -6  10   3        0.57        0.00      0.84 o
  -5  10   3       13.39       12.48      1.17 o
  -4  10   3        0.97        1.57      0.66 o
  -3  10   3       22.79       26.04      0.99 o
  -2  10   3        8.15        6.74      0.65 o
  -1  10   3        8.74        9.87      0.75 o
   0  10   3        0.52        0.33      0.61 o
   1  10   3        8.71       11.10      0.88 o
   2  10   3        8.19        7.92      0.82 o
   3  10   3       22.69       26.42      1.13 o
   4  10   3        0.96        1.27      0.76 o
   5  10   3       13.37       13.82      1.34 o
   6  10   3        0.56        1.67      0.84 o
  -4  11   3       28.42       29.49      1.48 o
  -3  11   3        8.94        8.60      1.27 o
  -2  11   3       10.24        9.66      0.88 o
  -1  11   3        6.92        7.64      0.87 o
   0  11   3       53.40       59.52      1.91 o
   1  11   3        6.92        6.57      0.90 o
   2  11   3       10.32       11.28      0.96 o
   3  11   3        8.93       10.26      1.16 o
   4  11   3       28.34       30.11      1.50 o
  -1  12   3       10.13        9.58      1.04 o
   0  12   3        7.23        9.11      0.92 o
   1  12   3       10.15       11.47      1.02 o
   0   0   4     5078.14     5038.77     35.71 o
   0   1   4        1.07        0.91      0.15 o
   1   1   4     1630.21     1633.99      6.36 o
  -1   2   4      323.43      347.34      1.86 o
   0   2   4      765.28      779.08      3.24 o
   1   2   4      323.59      346.58      2.06 o
   2   2   4      245.88      240.90      1.59 o
  -2   3   4      904.36      903.66      3.99 o
  -1   3   4      502.19      517.31      2.64 o
   0   3   4      219.61      236.36      1.49 o
   1   3   4      501.69      519.86      2.74 o
   2   3   4      904.63      899.77      4.18 o
   3   3   4      268.52      292.16      1.77 o
  -3   4   4      365.23      384.95      2.13 o
  -2   4   4        6.12        4.04      0.27 o
  -1   4   4      132.94      142.47      1.16 o
   0   4   4       76.91       77.29      0.81 o
   1   4   4      133.15      146.10      1.24 o
   2   4   4        6.11        3.51      0.24 o
   3   4   4      365.16      378.33      2.78 o
   4   4   4       70.84       66.49      0.80 o
  -4   5   4      497.97      472.66      2.86 o
  -3   5   4       27.36       27.88      0.59 o
  -2   5   4      182.83      173.69      1.70 o
  -1   5   4       10.83       11.43      0.53 o
   0   5   4        6.66        8.47      0.29 o
   1   5   4       10.85       10.68      0.45 o
   2   5   4      182.69      173.76      1.52 o
   3   5   4       27.26       28.38      0.75 o
   4   5   4      498.12      473.38      3.38 o
   5   5   4       42.25       38.78      0.85 o
  -5   6   4        3.47        3.24      0.53 o
  -4   6   4       73.93       68.82      1.29 o
  -3   6   4      324.77      306.95      2.87 o
  -2   6   4       53.78       52.72      1.31 o
  -1   6   4      355.63      338.44      2.65 o
   0   6   4       18.14       15.83      0.59 o
   1   6   4      355.64      345.37      2.46 o
   2   6   4       53.83       53.04      0.87 o
   3   6   4      324.90      307.17      2.49 o
   4   6   4       73.77       65.78      1.19 o
   5   6   4        3.42        2.69      0.56 o
   6   6   4        3.78        5.05      0.72 o
  -6   7   4       28.83       27.55      1.11 o
  -5   7   4       29.79       28.32      1.02 o
  -4   7   4       89.67       83.09      1.39 o
  -3   7   4       51.14       48.95      1.10 o
  -2   7   4       72.52       71.10      1.28 o
  -1   7   4      319.80      302.59      2.53 o
   0   7   4      108.86      112.33      1.57 o
   1   7   4      319.80      302.09      2.58 o
   2   7   4       72.64       72.25      1.16 o
   3   7   4       50.93       49.63      1.16 o
   4   7   4       89.67       83.89      1.54 o
   5   7   4       29.72       27.93      1.12 o
   6   7   4       28.83       26.23      1.14 o
   7   7   4       29.63       26.97      1.13 o
  -7   8   4        5.33        6.16      0.83 o
  -6   8   4        1.04        1.44      0.66 o
  -5   8   4       15.12       12.86      0.86 o
  -4   8   4       42.31       43.37      1.38 o
  -3   8   4       34.49       33.49      1.04 o
  -2   8   4       70.57       68.47      1.33 o
  -1   8   4       11.93       11.84      0.63 o
   0   8   4      288.63      277.64      2.58 o
   1   8   4       11.95       11.07      0.67 o
   2   8   4       70.49       64.45      1.43 o
   3   8   4       34.57       34.08      1.13 o
   4   8   4       42.28       41.12      1.25 o
   5   8   4       15.11       13.81      1.00 o
   6   8   4        1.03        1.60      0.67 o
   7   8   4        5.29        6.72      0.82 o
   8   8   4        0.00        0.74      0.65 o
  -7   9   4        6.12        5.59      0.82 o
  -6   9   4        5.01        5.19      0.79 o
  -5   9   4       17.16       14.59      1.07 o
  -4   9   4       28.01       29.11      1.10 o
  -3   9   4        5.37        6.25      0.64 o
  -2   9   4       34.80       37.47      1.18 o
  -1   9   4       47.47       47.78      1.13 o
   0   9   4        8.13        9.01      0.62 o
   1   9   4       47.46       44.25      1.18 o
   2   9   4       34.85       35.98      1.18 o
   3   9   4        5.33        5.56      0.67 o
   4   9   4       27.98       28.72      1.33 o
   5   9   4       17.21       16.24      1.11 o
   6   9   4        4.96        4.63      0.88 o
   7   9   4        6.15        6.90      0.86 o
  -6  10   4       18.14       19.23      1.18 o
  -5  10   4        1.11        1.81      0.72 o
  -4  10   4       19.87       18.87      1.07 o
  -3  10   4        1.11        1.24      0.64 o
  -2  10   4       13.34       15.36      0.94 o
  -1  10   4       10.92       12.65      0.88 o
   0  10   4       23.69       25.90      1.12 o
   1  10   4       10.90       13.09      0.88 o
   2  10   4       13.29       14.23      0.89 o
   3  10   4        1.11        0.51      0.61 o
   4  10   4       19.89       18.85      1.35 o
   5  10   4        1.10        1.94      0.75 o
   6  10   4       18.20       20.47      1.27 o
  -4  11   4       32.05       32.36      1.55 o
  -3  11   4       25.32       26.46      1.37 o
  -2  11   4       20.60       20.31      1.16 o
  -1  11   4       12.87       11.84      0.97 o
   0  11   4       21.03       22.44      1.30 o
   1  11   4       12.84       11.42      0.95 o
   2  11   4       20.56       23.06      1.21 o
   3  11   4       25.36       26.62      1.50 o
   4  11   4       32.04       32.73      1.64 o
   0   1   5      299.51      320.46      1.97 o
   1   1   5      611.37      643.59      3.05 o
  -1   2   5       53.27       50.56      0.64 o
   0   2   5      158.02      147.95      0.95 o
   1   2   5       53.21       51.21      0.67 o
   2   2   5      123.90      128.91      1.07 o
  -2   3   5      147.99      152.38      1.27 o
  -1   3   5      125.00      140.24      1.26 o
   0   3   5      161.98      168.55      1.51 o
   1   3   5      125.00      139.95      1.20 o
   2   3   5      147.75      155.51      1.56 o
   3   3   5       11.38       11.94      0.36 o
  -3   4   5       31.48       29.80      0.65 o
  -2   4   5        4.34        5.21      0.27 o
  -1   4   5      223.63      238.43      1.61 o
   0   4   5       83.12       93.90      0.97 o
   1   4   5      223.91      238.92      1.80 o
   2   4   5        4.27        5.88      0.33 o
   3   4   5       31.51       29.63      0.61 o
   4   4   5        0.75        1.19      0.29 o
  -4   5   5      143.19      138.93      1.54 o
  -3   5   5      118.66      114.44      1.33 o
  -2   5   5       59.57       57.04      1.02 o
  -1   5   5       92.01       92.84      1.12 o
   0   5   5       95.40      102.20      1.11 o
   1   5   5       91.77       94.67      1.22 o
   2   5   5       59.83       57.86      0.99 o
   3   5   5      118.88      115.74      1.48 o
   4   5   5      143.26      139.16      1.58 o
   5   5   5        3.30        2.88      0.53 o
  -5   6   5        9.94        9.95      0.72 o
  -4   6   5      123.27      111.71      1.67 o
  -3   6   5      106.47      104.23      1.37 o
  -2   6   5        0.42        1.22      0.46 o
  -1   6   5       18.44       19.50      0.72 o
   0   6   5       91.18       95.65      1.36 o
   1   6   5       18.55       19.87      0.63 o
   2   6   5        0.44        1.01      0.43 o
   3   6   5      106.41      104.86      1.69 o
   4   6   5      123.50      112.11      1.79 o
   5   6   5        9.90        9.68      0.93 o
   6   6   5       69.67       71.05      1.72 o
  -6   7   5       36.79       36.39      1.33 o
  -5   7   5       28.84       27.68      0.99 o
  -4   7   5       60.57       57.19      1.40 o
  -3   7   5      100.79      102.85      1.71 o
  -2   7   5      117.91      111.40      1.74 o
  -1   7   5        1.50        1.20      0.44 o
   0   7   5        6.02        5.58      0.52 o
   1   7   5        1.48        1.66      0.48 o
   2   7   5      117.86      113.50      1.69 o
   3   7   5      100.89      100.21      1.77 o
   4   7   5       60.60       59.39      1.41 o
   5   7   5       28.75       29.78      1.18 o
   6   7   5       36.73       38.30      1.35 o
   7   7   5       14.91       13.91      0.89 o
  -7   8   5        2.20        2.73      0.71 o
  -6   8   5        9.22       11.59      0.93 o
  -5   8   5        9.74       11.56      0.85 o
  -4   8   5       43.56       44.51      1.32 o
  -3   8   5        1.65        0.91      0.49 o
  -2   8   5       41.62       44.61      1.15 o
  -1   8   5       49.04       46.02      1.18 o
   0   8   5        0.92        2.10      0.52 o
   1   8   5       48.97       45.27      1.16 o
   2   8   5       41.68       44.99      1.28 o
   3   8   5        1.66        1.56      0.63 o
   4   8   5       43.45       45.10      1.51 o
   5   8   5        9.67       11.97      1.00 o
   6   8   5        9.31        8.44      0.93 o
   7   8   5        2.20        2.98      0.77 o
   8   8   5       22.84       20.63      1.23 o
  -7   9   5       15.51       22.10      1.32 o
  -6   9   5       23.73       24.75      1.25 o
  -5   9   5       15.74       17.35      1.15 o
  -4   9   5       12.41       12.45      0.83 o
  -3   9   5        3.38        3.59      0.54 o
  -2   9   5       36.49       37.86      1.11 o
  -1   9   5       17.18       18.83      0.87 o
   0   9   5        0.00        0.06      0.51 o
   1   9   5       17.15       20.45      0.91 o
   2   9   5       36.36       36.37      1.23 o
   3   9   5        3.35        4.68      0.72 o
   4   9   5       12.41       11.46      0.99 o
   5   9   5       15.81       17.64      1.71 o
   6   9   5       23.67       25.02      1.48 o
   7   9   5       15.56       17.02      1.29 o
  -5  10   5        2.89        4.17      0.75 o
  -4  10   5        1.68        2.77      0.72 o
  -3  10   5        2.41        3.20      0.75 o
  -2  10   5       31.20       27.78      1.19 o
  -1  10   5       44.84       49.87      1.51 o
   0  10   5        2.63        3.08      0.65 o
   1  10   5       44.77       48.70      1.37 o
   2  10   5       31.24       29.96      1.23 o
   3  10   5        2.43        2.97      1.03 o
   4  10   5        1.69        3.45      0.87 o
   5  10   5        2.86        5.23      0.95 o
  -3  11   5       15.23       14.56      1.21 o
  -2  11   5        7.93        8.00      0.88 o
  -1  11   5        8.96       10.91      1.03 o
   0  11   5       77.43       86.24      2.31 o
   1  11   5        8.96       10.73      1.03 o
   2  11   5        7.86        9.79      0.99 o
   3  11   5       15.22       15.75      1.34 o
   0   1   6      756.92      773.29      3.88 o
   1   1   6      144.61      152.62      1.21 o
  -1   2   6      462.54      470.48      2.41 o
   0   2   6      565.47      574.83      2.87 o
   1   2   6      462.51      470.58      3.49 o
   2   2   6        2.96        1.71      0.34 o
  -2   3   6        9.32        8.27      0.40 o
  -1   3   6       11.13       13.99      0.53 o
   0   3   6      232.49      250.40      1.62 o
   1   3   6       11.06       12.99      0.41 o
   2   3   6        9.35        8.07      0.39 o
   3   3   6      373.80      381.60      2.43 o
  -3   4   6        4.94        5.51      0.38 o
  -2   4   6      135.56      132.58      1.27 o
  -1   4   6       77.68       77.62      1.06 o
   0   4   6       18.53       20.38      0.60 o
   1   4   6       77.80       78.02      1.16 o
   2   4   6      135.72      132.65      1.38 o
   3   4   6        4.90        5.75      0.41 o
   4   4   6      340.38      328.61      2.36 o
  -4   5   6       70.42       62.95      1.13 o
  -3   5   6      293.99      281.54      2.45 o
  -2   5   6       17.53       18.38      0.65 o
  -1   5   6      163.55      156.32      1.63 o
   0   5   6      131.26      132.33      1.43 o
   1   5   6      163.60      155.18      1.66 o
   2   5   6       17.50       18.92      0.68 o
   3   5   6      294.21      281.83      2.58 o
   4   5   6       70.40       63.48      1.18 o
   5   5   6       77.05       74.11      1.41 o
  -5   6   6       61.36       58.38      1.46 o
  -4   6   6      144.09      138.27      2.03 o
  -3   6   6       32.30       33.19      0.85 o
  -2   6   6      143.47      135.83      1.73 o
  -1   6   6       32.74       30.23      0.89 o
   0   6   6        4.07        5.33      0.48 o
   1   6   6       32.68       29.96      0.79 o
   2   6   6      143.73      136.30      1.76 o
   3   6   6       32.38       32.97      1.15 o
   4   6   6      144.32      138.22      2.22 o
   5   6   6       61.33       58.76      1.94 o
   6   6   6       14.89       12.95      1.13 o
  -6   7   6        3.22        4.00      0.83 o
  -5   7   6       14.83       16.16      0.89 o
  -4   7   6       53.04       54.66      1.47 o
  -3   7   6       75.75       72.18      1.49 o
  -2   7   6       73.14       67.59      1.34 o
  -1   7   6       11.53       11.04      0.61 o
   0   7   6      255.16      241.34      2.42 o
   1   7   6       11.60       11.58      0.64 o
   2   7   6       72.97       66.51      1.46 o
   3   7   6       75.83       69.58      1.63 o
   4   7   6       53.14       56.93      1.65 o
   5   7   6       14.85       15.07      1.13 o
   6   7   6        3.22        3.09      0.76 o
   7   7   6        1.23        2.17      0.74 o
  -7   8   6        0.33        1.17      0.78 o
  -6   8   6        8.94        8.37      0.91 o
  -5   8   6        5.29        5.37      0.74 o
  -4   8   6       44.24       40.87      1.30 o
  -3   8   6       15.15       15.40      0.84 o
  -2   8   6       11.74       13.07      0.74 o
  -1   8   6      135.29      127.64      1.91 o
   0   8   6       69.21       71.32      1.39 o
   1   8   6      135.02      128.74      2.05 o
   2   8   6       11.71       13.35      0.88 o
   3   8   6       15.15       16.75      0.97 o
   4   8   6       44.29       42.46      1.67 o
   5   8   6        5.24        4.36      0.88 o
   6   8   6        8.97       10.48      1.07 o
   7   8   6        0.33        0.84      0.76 o
  -6   9   6       13.91       12.07      1.09 o
  -5   9   6       32.72       33.07      1.50 o
  -4   9   6        8.75        8.70      0.86 o
  -3   9   6       21.32       23.28      1.02 o
  -2   9   6        6.49        6.25      0.66 o
  -1   9   6        3.53        3.28      0.62 o
   0   9   6       95.77       90.81      1.76 o
   1   9   6        3.53        2.81      0.66 o
   2   9   6        6.48        4.68      0.79 o
   3   9   6       21.34       21.95      1.34 o
   4   9   6        8.66        7.19      0.93 o
   5   9   6       32.73       34.08      1.64 o
   6   9   6       13.86       14.53      1.21 o
  -4  10   6        2.76        3.58      0.70 o
  -3  10   6       21.06       21.49      1.18 o
  -2  10   6       12.16       15.64      0.96 o
  -1  10   6       15.61       17.61      0.99 o
   0  10   6       58.46       59.20      1.62 o
   1  10   6       15.57       14.65      0.93 o
   2  10   6       12.18       14.34      1.18 o
   3  10   6       21.01       20.87      1.36 o
   4  10   6        2.76        2.17      1.12 o
  -1  11   6       13.11       14.27      1.19 o
   0  11   6       14.99       14.73      1.18 o
   1  11   6       13.16       13.13      1.07 o
   0   1   7        2.85        2.66      0.28 o
   1   1   7       93.68       97.91      1.06 o
  -1   2   7      174.44      167.30      1.40 o
   0   2   7      588.61      604.39      3.47 o
   1   2   7      174.39      163.21      1.43 o
   2   2   7       34.13       39.93      0.76 o
  -2   3   7      207.38      195.37      1.64 o
  -1   3   7       22.76       20.44      0.57 o
   0   3   7       82.53       73.37      0.86 o
   1   3   7       22.75       21.58      0.53 o
   2   3   7      207.53      198.27      1.69 o
   3   3   7       14.36       15.41      0.55 o
  -3   4   7      241.86      242.64      1.98 o
  -2   4   7        9.66       10.85      0.46 o
  -1   4   7      111.50      101.14      1.33 o
   0   4   7      111.81      103.56      1.33 o
   1   4   7      111.69      100.51      1.26 o
   2   4   7        9.61       10.84      0.59 o
   3   4   7      242.03      243.97      2.24 o
   4   4   7        4.75        3.22      0.47 o
  -4   5   7       26.87       26.14      0.89 o
  -3   5   7       85.15       82.42      1.30 o
  -2   5   7      106.91      110.44      1.49 o
  -1   5   7      131.28      122.91      1.67 o
   0   5   7        8.10        7.57      0.50 o
   1   5   7      131.31      124.21      1.47 o
   2   5   7      107.05      104.85      1.76 o
   3   5   7       85.32       81.86      1.40 o
   4   5   7       27.00       26.79      0.94 o
   5   5   7        5.72        5.75      0.63 o
  -5   6   7        3.87        4.59      0.69 o
  -4   6   7        7.42        6.77      0.69 o
  -3   6   7       46.07       45.09      1.03 o
  -2   6   7      166.38      164.39      1.99 o
  -1   6   7        7.90        8.09      0.58 o
   0   6   7       69.96       65.28      1.27 o
   1   6   7        7.88        6.77      0.64 o
   2   6   7      166.54      159.20      2.43 o
   3   6   7       46.16       44.26      1.44 o
   4   6   7        7.49        7.97      0.92 o
   5   6   7        3.91        3.25      0.70 o
   6   6   7       99.62      101.66      2.31 o
  -6   7   7        2.67        2.83      0.90 o
  -5   7   7       80.77       76.97      1.95 o
  -4   7   7       14.83       14.51      0.90 o
  -3   7   7        0.91        1.28      0.53 o
  -2   7   7       26.65       26.74      0.89 o
  -1   7   7      137.61      140.25      2.05 o
   0   7   7       25.08       24.84      0.92 o
   1   7   7      137.71      140.11      2.07 o
   2   7   7       26.75       26.40      1.11 o
   3   7   7        0.92        1.98      0.68 o
   4   7   7       14.86       14.62      1.13 o
   5   7   7       80.95       77.65      2.07 o
   6   7   7        2.63        3.62      0.87 o
   7   7   7      139.97      143.72      3.16 o
  -7   8   7        3.49        3.47      0.89 o
  -6   8   7       62.71       63.79      2.02 o
  -5   8   7       11.26       12.35      0.96 o
  -4   8   7       16.11       18.90      0.97 o
  -3   8   7        1.23        1.64      0.69 o
  -2   8   7       76.24       80.75      1.66 o
  -1   8   7        2.10        2.86      0.58 o
   0   8   7       21.40       22.92      0.93 o
   1   8   7        2.14        2.06      0.64 o
   2   8   7       76.15       76.50      1.97 o
   3   8   7        1.25        1.85      0.80 o
   4   8   7       16.10       17.64      1.26 o
   5   8   7       11.28       11.44      1.05 o
   6   8   7       62.82       62.30      1.99 o
   7   8   7        3.51        2.49      0.86 o
  -5   9   7       15.33       15.29      1.18 o
  -4   9   7       43.71       41.11      1.47 o
  -3   9   7        3.03        2.33      0.67 o
  -2   9   7        4.36        3.68      0.77 o
  -1   9   7       30.79       30.58      1.15 o
   0   9   7        0.00        0.22      0.62 o
   1   9   7       30.69       32.48      1.30 o
   2   9   7        4.35        4.79      0.86 o
   3   9   7        3.00        3.94      0.89 o
   4   9   7       43.66       47.15      2.42 o
   5   9   7       15.36       17.24      1.28 o
  -3  10   7       68.55       74.03      2.07 o
  -2  10   7        3.94        4.57      0.80 o
  -1  10   7        5.63        6.89      0.79 o
   0  10   7       42.59       48.23      2.07 o
   1  10   7        5.62        8.13      0.84 o
   2  10   7        3.96        4.35      0.88 o
   3  10   7       68.46       70.11      2.30 o
   0   0   8      921.95      945.88     11.56 o
   0   1   8       92.19       91.23      1.15 o
   1   1   8       41.31       42.44      0.78 o
  -1   2   8      100.32      105.83      1.31 o
   0   2   8        1.93        1.59      0.24 o
   1   2   8      100.37      103.43      1.25 o
   2   2   8        3.38        3.72      0.37 o
  -2   3   8       76.06       74.80      1.03 o
  -1   3   8        0.41        1.29      0.37 o
   0   3   8       31.83       35.26      0.75 o
   1   3   8        0.41        0.49      0.31 o
   2   3   8       76.09       74.06      0.99 o
   3   3   8       35.18       30.21      0.71 o
  -3   4   8        8.77        9.09      0.54 o
  -2   4   8       49.71       48.34      0.86 o
  -1   4   8       16.89       18.31      0.65 o
   0   4   8       92.29       89.99      1.35 o
   1   4   8       16.95       18.57      0.69 o
   2   4   8       49.64       49.65      0.97 o
   3   4   8        8.73        9.27      0.53 o
   4   4   8        0.11        0.21      0.46 o
  -4   5   8       22.89       24.51      0.92 o
  -3   5   8        7.19        5.51      0.53 o
  -2   5   8       39.03       38.70      0.93 o
  -1   5   8       31.92       28.54      0.84 o
   0   5   8        8.13        8.64      0.59 o
   1   5   8       31.99       31.01      0.91 o
   2   5   8       39.27       37.22      1.01 o
   3   5   8        7.14        6.59      0.57 o
   4   5   8       22.75       23.86      0.88 o
   5   5   8       43.77       42.87      1.28 o
  -5   6   8        3.53        3.72      0.71 o
  -4   6   8      107.48      106.36      2.03 o
  -3   6   8       17.10       16.84      0.82 o
  -2   6   8       23.88       22.03      0.79 o
  -1   6   8       13.88       14.55      0.68 o
   0   6   8        2.51        1.53      0.54 o
   1   6   8       14.02       14.68      1.05 o
   2   6   8       23.76       24.54      0.98 o
   3   6   8       17.28       17.84      0.87 o
   4   6   8      107.32      108.02      2.15 o
   5   6   8        3.57        3.51      0.75 o
   6   6   8        2.39        3.17      0.89 o
  -6   7   8        3.41        2.81      0.86 o
  -5   7   8       31.85       30.09      1.28 o
  -4   7   8       10.99       11.12      0.82 o
  -3   7   8       60.61       61.59      1.41 o
  -2   7   8       72.42       70.34      1.41 o
  -1   7   8        3.03        4.00      0.61 o
   0   7   8        1.75        2.92      0.60 o
   1   7   8        3.05        3.31      0.57 o
   2   7   8       72.58       70.75      1.69 o
   3   7   8       60.54       61.27      1.80 o
   4   7   8       11.07       10.29      1.22 o
   5   7   8       31.87       29.95      1.32 o
   6   7   8        3.42        2.65      0.76 o
   7   7   8       17.95       18.02      1.31 o
  -6   8   8       16.38       16.68      1.17 o
  -5   8   8        9.40       10.52      0.89 o
  -4   8   8        0.88        1.13      0.72 o
  -3   8   8       23.06       24.68      1.20 o
  -2   8   8        9.07       10.54      0.85 o
  -1   8   8       28.47       33.34      1.17 o
   0   8   8        0.23        0.98      0.56 o
   1   8   8       28.50       31.47      1.19 o
   2   8   8        9.09        9.49      0.93 o
   3   8   8       23.10       26.32      1.46 o
   4   8   8        0.87        2.54      0.82 o
   5   8   8        9.41        9.25      0.95 o
   6   8   8       16.38       16.52      1.23 o
  -4   9   8        3.16        2.56      1.03 o
  -3   9   8       27.76       28.49      1.23 o
  -2   9   8       13.85       15.79      0.99 o
  -1   9   8        0.13        0.47      0.60 o
   0   9   8        0.28        1.05      0.65 o
   1   9   8        0.14        0.74      0.68 o
   2   9   8       13.88       16.79      1.21 o
   3   9   8       27.66       27.86      1.53 o
   4   9   8        3.17        2.32      0.90 o
  -1  10   8       22.84       21.81      1.12 o
   0  10   8       15.59       17.36      1.08 o
   1  10   8       22.87       20.91      1.19 o
   0   1   9       34.96       31.84      0.78 o
   1   1   9       23.91       23.36      0.73 o
  -1   2   9      156.86      153.78      1.90 o
   0   2   9      110.33      100.19      1.55 o
   1   2   9      156.60      151.80      1.86 o
   2   2   9        2.07        2.00      0.42 o
  -2   3   9       20.90       19.42      0.61 o
  -1   3   9      120.25      104.85      1.40 o
   0   3   9      532.54      516.84      3.84 o
   1   3   9      120.49      104.16      1.48 o
   2   3   9       20.90       18.72      0.63 o
   3   3   9       35.43       35.05      0.82 o
  -3   4   9       36.64       37.51      0.99 o
  -2   4   9      124.82      119.17      1.62 o
  -1   4   9       82.43       77.22      1.29 o
   0   4   9      224.16      210.31      2.26 o
   1   4   9       82.46       77.64      1.40 o
   2   4   9      125.00      121.95      1.58 o
   3   4   9       36.67       36.33      0.90 o
   4   4   9        0.00        0.24      0.50 o
  -4   5   9       46.16       47.53      1.32 o
  -3   5   9        4.30        3.69      0.54 o
  -2   5   9       38.30       38.60      0.97 o
  -1   5   9       89.40       89.78      1.41 o
   0   5   9       98.26       95.68      1.75 o
   1   5   9       89.56       87.36      1.61 o
   2   5   9       38.22       35.99      1.04 o
   3   5   9        4.30        4.60      0.61 o
   4   5   9       46.16       47.00      1.43 o
   5   5   9        0.47        1.41      0.58 o
  -5   6   9        5.67        5.07      0.77 o
  -4   6   9       44.10       40.06      1.28 o
  -3   6   9        0.44        1.80      0.56 o
  -2   6   9        7.27        7.24      0.56 o
  -1   6   9       53.70       54.52      1.31 o
   0   6   9        4.37        4.44      0.68 o
   1   6   9       53.80       56.87      1.37 o
   2   6   9        7.23        8.31      0.67 o
   3   6   9        0.44        0.77      0.58 o
   4   6   9       44.01       42.19      1.42 o
   5   6   9        5.73        6.94      0.93 o
   6   6   9        8.96       10.87      1.05 o
  -6   7   9       32.44       33.75      1.49 o
  -5   7   9       52.74       54.85      1.68 o
  -4   7   9       16.65       14.50      0.97 o
  -3   7   9       11.30       12.35      0.81 o
  -2   7   9        2.31        2.41      0.60 o
  -1   7   9        8.13        9.57      0.72 o
   0   7   9        1.03        1.39      0.59 o
   1   7   9        8.09       10.46      0.79 o
   2   7   9        2.33        1.61      0.69 o
   3   7   9       11.29       10.34      0.93 o
   4   7   9       16.71       17.87      1.12 o
   5   7   9       52.68       55.62      1.81 o
   6   7   9       32.54       30.56      1.53 o
  -5   8   9       25.32       24.16      1.49 o
  -4   8   9       53.60       56.92      1.84 o
  -3   8   9       19.69       19.70      1.35 o
  -2   8   9        3.71        4.40      0.72 o
  -1   8   9        5.08        6.30      0.70 o
   0   8   9       55.62       55.32      1.44 o
   1   8   9        5.07        4.40      0.74 o
   2   8   9        3.67        4.97      0.81 o
   3   8   9       19.68       22.71      1.24 o
   4   8   9       53.56       56.87      1.95 o
   5   8   9       25.43       25.86      1.38 o
  -3   9   9       14.24       15.63      1.02 o
  -2   9   9        1.37        2.66      0.67 o
  -1   9   9       17.74       18.16      1.01 o
   0   9   9        5.24        5.83      1.01 o
   1   9   9       17.73       19.33      1.17 o
   2   9   9        1.37        2.16      0.80 o
   3   9   9       14.20       15.95      1.14 o
   0   1  10      305.59      321.10      3.47 o
   1   1  10        0.63        2.10      0.58 o
  -1   2  10       62.78       64.87      1.68 o
   0   2  10        0.63        1.00      0.51 o
   1   2  10       63.02       64.21      1.33 o
   2   2  10       24.58       24.67      0.85 o
  -2   3  10        0.49        0.64      0.44 o
  -1   3  10        7.31        7.55      0.58 o
   0   3  10        0.55        0.56      0.43 o
   1   3  10        7.30       10.23      0.64 o
   2   3  10        0.50        0.43      0.47 o
   3   3  10       81.02       77.43      1.48 o
  -3   4  10       20.82       21.77      0.91 o
  -2   4  10       12.73       13.43      0.78 o
  -1   4  10        0.47        1.05      0.51 o
   0   4  10        2.99        2.66      0.55 o
   1   4  10        0.47        1.25      0.53 o
   2   4  10       12.78       13.12      0.71 o
   3   4  10       20.87       21.33      0.93 o
   4   4  10      124.64      126.10      2.16 o
  -4   5  10        3.12        4.06      0.67 o
  -3   5  10       21.60       24.06      1.03 o
  -2   5  10        4.69        4.67      0.58 o
  -1   5  10        5.45        3.56      0.57 o
   0   5  10        6.42        5.89      0.71 o
   1   5  10        5.38        5.88      0.62 o
   2   5  10        4.71        5.90      0.62 o
   3   5  10       21.65       24.38      1.24 o
   4   5  10        3.14        4.78      0.89 o
   5   5  10       24.98       27.77      1.26 o
  -5   6  10       13.50       13.26      1.09 o
  -4   6  10        9.64       11.35      0.93 o
  -3   6  10       14.21       13.84      0.88 o
  -2   6  10       16.61       14.75      0.84 o
  -1   6  10        1.39        2.49      0.61 o
   0   6  10        3.04        2.49      0.70 o
   1   6  10        1.38        0.95      0.61 o
   2   6  10       16.57       15.93      0.99 o
   3   6  10       14.13       11.42      0.97 o
   4   6  10        9.65       12.98      1.01 o
   5   6  10       13.48       14.15      1.06 o
   6   6  10        0.89        1.64      0.84 o
  -5   7  10        6.80        5.42      0.83 o
  -4   7  10       40.71       37.83      1.50 o
  -3   7  10        3.34        3.91      0.86 o
  -2   7  10       12.62       12.72      0.88 o
  -1   7  10        9.73       11.34      0.81 o
   0   7  10        6.30        6.16      0.81 o
   1   7  10        9.68       10.51      0.90 o
   2   7  10       12.58       13.07      0.99 o
   3   7  10        3.34        4.15      0.80 o
   4   7  10       40.64       42.00      1.60 o
   5   7  10        6.83        7.13      0.93 o
  -3   8  10        5.41        3.47      0.85 o
  -2   8  10        9.93       12.32      0.98 o
  -1   8  10       23.07       24.31      1.21 o
   0   8  10        0.39        0.97      0.68 o
   1   8  10       23.09       23.21      1.30 o
   2   8  10        9.96        7.93      0.88 o
   3   8  10        5.40        6.05      1.04 o
   0   1  11       23.51       21.89      1.23 o
   1   1  11       11.20        9.82      0.83 o
  -1   2  11        6.83        5.97      0.75 o
   0   2  11       12.14       11.05      0.88 o
   1   2  11        6.82        7.14      0.69 o
   2   2  11        0.03        0.52      0.56 o
  -2   3  11       54.37       54.91      2.03 o
  -1   3  11       22.35       22.54      0.92 o
   0   3  11        3.55        4.35      0.62 o
   1   3  11       22.29       20.67      0.89 o
   2   3  11       54.34       56.84      1.30 o
   3   3  11        3.28        3.89      0.72 o
  -3   4  11       82.90       85.24      1.93 o
  -2   4  11        1.70        1.46      0.63 o
  -1   4  11       41.81       40.09      1.32 o
   0   4  11        0.81        0.64      0.55 o
   1   4  11       41.82       40.05      1.27 o
   2   4  11        1.67        1.87      0.59 o
   3   4  11       82.96       81.42      1.71 o
   4   4  11       46.21       45.08      1.54 o
  -4   5  11        7.28        7.86      0.99 o
  -3   5  11        7.09        7.21      0.83 o
  -2   5  11       11.54       11.09      0.88 o
  -1   5  11       15.09       15.46      0.89 o
   0   5  11        2.93        4.94      0.68 o
   1   5  11       15.13       15.31      0.89 o
   2   5  11       11.58       13.94      1.32 o
   3   5  11        7.05        8.16      0.97 o
   4   5  11        7.28        7.35      0.86 o
   5   5  11       21.02       19.14      1.29 o
  -4   6  11       11.35       12.16      1.07 o
  -3   6  11        2.38        2.72      0.75 o
  -2   6  11       22.31       20.05      1.23 o
  -1   6  11        7.51        9.01      0.80 o
   0   6  11       43.11       45.35      1.33 o
   1   6  11        7.53        9.08      0.74 o
   2   6  11       22.33       20.81      1.13 o
   3   6  11        2.40        3.33      0.84 o
   4   6  11       11.35       13.12      1.06 o
  -3   7  11        9.67       11.12      1.05 o
  -2   7  11        1.62        2.14      0.84 o
  -1   7  11       75.86       78.30      2.08 o
   0   7  11       24.77       22.16      1.10 o
   1   7  11       75.77       75.26      2.07 o
   2   7  11        1.64        0.91      0.85 o
   3   7  11        9.68       10.04      1.09 o
   0   0  12        2.07        2.04      1.61 o
   0   1  12        0.02        0.50      0.83 o
   1   1  12        8.92       12.31      1.24 o
  -1   2  12       10.19       10.09      0.96 o
   0   2  12        1.06        1.93      0.78 o
   1   2  12       10.22        9.97      0.94 o
   2   2  12        0.78        2.98      0.73 o
  -2   3  12        3.69        4.32      0.72 o
  -1   3  12       31.11       27.82      1.35 o
   0   3  12       38.31       35.47      1.47 o
   1   3  12       31.00       25.40      1.21 o
   2   3  12        3.74        4.01      0.70 o
   3   3  12       12.94       14.63      1.02 o
  -3   4  12        1.92        2.57      0.77 o
  -2   4  12        1.08        2.50      0.73 o
  -1   4  12        4.78        4.63      0.79 o
   0   4  12        0.64        1.14      0.73 o
   1   4  12        4.79        4.94      0.75 o
   2   4  12        1.09        1.62      0.80 o
   3   4  12        1.94        3.50      0.89 o
   4   4  12       16.35       15.40      1.12 o
  -4   5  12        1.41        0.84      0.91 o
  -3   5  12       11.49       12.64      1.09 o
  -2   5  12        7.83        7.58      0.90 o
  -1   5  12        3.29        3.29      0.86 o
   0   5  12        0.13        0.59      0.72 o
   1   5  12        3.31        4.04      0.70 o
   2   5  12        7.75        8.59      1.01 o
   3   5  12       11.51       11.79      1.09 o
   4   5  12        1.45        3.35      0.94 o
  -2   6  12        1.35        2.78      1.02 o
  -1   6  12       18.80       15.53      1.21 o
   0   6  12        0.99        0.65      0.61 o
   1   6  12       18.69       18.73      1.21 o
   2   6  12        1.37        1.32      0.70 o
   0   1  13        8.21        7.63      1.00 o
   1   1  13        2.99        0.89      0.81 o
  -1   2  13       27.65       30.95      1.90 o
   0   2  13       27.80       31.49      1.46 o
   1   2  13       27.69       30.25      1.44 o
   2   2  13       15.53       18.44      1.19 o
  -2   3  13       19.95       23.89      1.44 o
  -1   3  13       70.76       69.12      2.20 o
   0   3  13       32.28       33.14      1.62 o
   1   3  13       70.70       69.60      2.85 o
   2   3  13       19.97       25.00      1.40 o
   3   3  13      115.22      120.15      2.99 o
  -2   4  13       70.39       70.35      2.42 o
  -1   4  13       58.49       61.20      2.15 o
   0   4  13       87.30       92.41      3.14 o
   1   4  13       58.52       60.83      2.01 o
   2   4  13       70.36       70.72      2.19 o
   0   1  14        4.36        4.01      0.87 o
   1   1  14        5.64        4.67      0.84 o
 
