# Supplementary material for: (4S,5S)-2,2-Dimethyl-1,3-dioxolane-4,5-dicarbo­nitrile
Source: Acta Crystallogr Sect E Struct Rep Online. 2013 Jun 15;69(Pt 7):o1104. doi: 10.1107/S1600536813015973 (PMC3770379; doi:10.1107/S1600536813015973)
Supplement: Supplementary file 4 [file e-69-o1104-Isup4.cml]

<?xml version="1.0" encoding="UTF-8"?>
<cml convention="cmlDict:cmllite" xmlns="http://www.xml-cml.org/schema" xmlns:cmlDict="http://www.xml-cml.org/dictionary/cml/" xmlns:nameDict="http://www.xml-cml.org/dictionary/cml/name/">
  <molecule id="m1">
    <name dictRef="nameDict:unknown">(4S,5S)-2,2-Dimethyl-1,3-dioxolane-4,5-dicarbonitrile</name>
    <atomArray>
      <atom id="a1" elementType="C">
        <label value="1" dictRef="cmlDict:locant"/>
        <label value="C" dictRef="cmlDict:locant"/>
      </atom>
      <atom id="a14" elementType="H"/>
      <atom id="a15" elementType="H"/>
      <atom id="a16" elementType="H"/>
      <atom id="a2" elementType="O" hydrogenCount="0">
        <label value="1" dictRef="cmlDict:locant"/>
        <label value="O" dictRef="cmlDict:locant"/>
      </atom>
      <atom id="a3" elementType="C" hydrogenCount="0">
        <label value="2" dictRef="cmlDict:locant"/>
      </atom>
      <atom id="a4" elementType="O" hydrogenCount="0">
        <label value="3" dictRef="cmlDict:locant"/>
        <label value="O'" dictRef="cmlDict:locant"/>
      </atom>
      <atom id="a5" elementType="C">
        <atomParity atomRefs4="a4 a17 a11 a6">1</atomParity>
        <label value="4" dictRef="cmlDict:locant"/>
      </atom>
      <atom id="a6" elementType="C">
        <atomParity atomRefs4="a2 a18 a12 a5">1</atomParity>
        <label value="5" dictRef="cmlDict:locant"/>
      </atom>
      <atom id="a8" elementType="N" hydrogenCount="0">
        <label value="N" dictRef="cmlDict:locant"/>
      </atom>
      <atom id="a11" elementType="C" hydrogenCount="0">
        <label value="X" dictRef="cmlDict:locant"/>
      </atom>
      <atom id="a10" elementType="N" hydrogenCount="0">
        <label value="N'" dictRef="cmlDict:locant"/>
      </atom>
      <atom id="a12" elementType="C" hydrogenCount="0">
        <label value="X" dictRef="cmlDict:locant"/>
      </atom>
      <atom id="a17" elementType="H"/>
      <atom id="a18" elementType="H"/>
      <atom id="a13" elementType="C">
        <label value="1'" dictRef="cmlDict:locant"/>
        <label value="C'" dictRef="cmlDict:locant"/>
      </atom>
      <atom id="a19" elementType="H"/>
      <atom id="a20" elementType="H"/>
      <atom id="a21" elementType="H"/>
    </atomArray>
    <bondArray>
      <bond id="a1_a14" atomRefs2="a1 a14" order="S"/>
      <bond id="a1_a15" atomRefs2="a1 a15" order="S"/>
      <bond id="a1_a16" atomRefs2="a1 a16" order="S"/>
      <bond id="a2_a3" atomRefs2="a2 a3" order="S"/>
      <bond id="a3_a4" atomRefs2="a3 a4" order="S"/>
      <bond id="a4_a5" atomRefs2="a4 a5" order="S"/>
      <bond id="a5_a6" atomRefs2="a5 a6" order="S"/>
      <bond id="a2_a6" atomRefs2="a2 a6" order="S"/>
      <bond id="a8_a11" atomRefs2="a8 a11" order="T"/>
      <bond id="a5_a11" atomRefs2="a5 a11" order="S"/>
      <bond id="a10_a12" atomRefs2="a10 a12" order="T"/>
      <bond id="a6_a12" atomRefs2="a6 a12" order="S"/>
      <bond id="a5_a17" atomRefs2="a5 a17" order="S"/>
      <bond id="a6_a18" atomRefs2="a6 a18" order="S"/>
      <bond id="a1_a3" atomRefs2="a1 a3" order="S"/>
      <bond id="a13_a19" atomRefs2="a13 a19" order="S"/>
      <bond id="a13_a20" atomRefs2="a13 a20" order="S"/>
      <bond id="a13_a21" atomRefs2="a13 a21" order="S"/>
      <bond id="a13_a3" atomRefs2="a13 a3" order="S"/>
    </bondArray>
  </molecule>
</cml>
